# Supplementary material for: The Local Topological Free Energy of the SARS-CoV-2 Spike Protein
Source: Polymers (Basel). 2022 Jul 26;14(15):3014. doi: 10.3390/polym14153014 (PMC9332627; doi:10.3390/polym14153014)
Supplement: Supplementary file 1 [file polymers-14-03014-s001.zip]

Archive with 1 entries (1 files):
- polymers-1825758-supplementary.pdf
